# Supplementary material for: LncRNA SNHG4 promotes prostate cancer cell survival and resistance to enzalutamide through a let-7a/RREB1 positive feedback loop and a ceRNA network
Source: J Exp Clin Cancer Res. 2023 Aug 18;42:209. doi: 10.1186/s13046-023-02774-2 (PMC10436424; doi:10.1186/s13046-023-02774-2)
Supplement: Supplementary file 1 — Additional file 1: Figure S1. Flow chart of the study. Figure S2. a. The staining intensity of RRM2 was significantly stronger in PCa tumors (n=20) than in adjacent normal prostate tissues (n=20) and BPH tissues (n=10) by IHC staining. b. qRT-PCR analysis suggested that RRM2 was highly expressed in PCa cell lines (DU145, PC3, 22Rv1 and LNCaP) compared to normal prostate epithelial cell line RWPE-1. c. RRM2 levels were significantly decreased or increased in response to RRM2 knockdown or overexpression in 22Rv1 and LNCaP cells by qRT‒PCR and western blotting. d. Knockdown of RRM2 notably induced cell cycle arrest in the G1 stage in 22Rv1 and LNCaP cells. The image for each experiment is shown in Fig. 2h. e. The correlation between the expression levels of NEAT1 and RRM2 in PCa tumor samples (n=499) was not significant. The data were obtained from the TCGA_PRAD dataset. f. Knockdown of NEAT1 had no effect on RRM2 levels in RV-a and LNCaP cells, as determined by western blotting. g. Let-7a-5p levels were significantly decreased or increased in response to transfection of let-7a-5p inhibitor or mimics in 22Rv1 and LNCaP cells by qRT‒PCR. h. High SNHG4 levels indicate poor progression free interval in PCa patients, data from the TCGA_PRAD dataset. i. qRT-PCR analysis suggested that SNHG4 was highly expressed in PCa cell lines (DU145, PC3, 22Rv1 and LNCaP) compared to normal prostate epithelial cell line RWPE-1. j. SNH4 coexpressed genes were enriched in the biological term “Cell Cycle”, indicating a potential role of SNHG4 in regulating the cell cycle of PCa cells. k. Representative ISH/IHC staining images of the indicated gene/protein expression in a series of clinical pathological sections from 30 PCa patients. The staining intensity of each gene/protein was scored as 0 to 5 (0: no staining, 1: very weak staining, 2: weak staining, 3: medium staining, 4: strong staining, 5: very strong staining), and 1-3 were classified as low expression, whereas 4-5 were defined as hi [file 13046_2023_2774_MOESM1_ESM.zip]

Archive with 2 entries (2 files):
- Supplemental materials.docx
- FIgure S.pdf
