# Supplementary material for: LncRNA SNHG4 promotes prostate cancer cell survival and resistance to enzalutamide through a let-7a/RREB1 positive feedback loop and a ceRNA network
Source: J Exp Clin Cancer Res. 2023 Aug 18;42:209. doi: 10.1186/s13046-023-02774-2 (PMC10436424; doi:10.1186/s13046-023-02774-2)
Supplement: Supplementary file 2 — Additional file 2: Table S1. Associations between expression of SNHG4/RRM2 and clinicopathological characteristics of 60 PCa patients. [file 13046_2023_2774_MOESM2_ESM.xlsx]

## Sheet: A
Table S1. Associations between SNHG4 and clinicopathological characteristics of 60 PCa patients
		SNHG4 expression
Characteristics	N	High	Low	P value
Total cases	60	30	30
Age (year)
≤ 70	32	15	17	0.6048
> 70	28	15	13
Gleason score
≤ 7	23	8	15	0.0631
> 7	37	22	15
PSA level (ng/μl)
≤ 20	20	10	10	>0.9999
> 20	40	20	20
Tumor stage
I-IIa	26	14	12	0.0319*
IIb/IIc	22	8	14
> III	12	10	2
N stage
N1	13	10	3	0.0283*
N0	47	20	27
M stage
M1	2	2	0	0.1503
M0	58	28	30
Biochemical recurrence (12 month)
Yes	9	3	6	0.2326
No	51	28	23
Post-treatment metastasis (12 month)
Yes	0	0	0
No	0	0	0

## Sheet: B
Table S1. Associations between RRM2 and clinicopathological characteristics of 60 PCa patients
		RRM2 expression
Characteristics	N	High	Low	P value
Total cases	60	30	30
Age (year)
≤ 70	32	18	14	0.6283
> 70	28	14	14
Gleason score
≤ 7	23	11	12	0.5002
> 7	37	21	16
PSA level (ng/μl)
≤ 20	20	7	13	0.0677
> 20	40	24	16
Tumor stage
I-IIa	26	8	18	0.018*
IIb/IIc	22	15	7
> III	12	8	4
N stage
N1	13	9	4	0.1522
N0	47	22	25
M stage
M1	2	1	1	0.9617
M0	58	30	28
Biochemical recurrence (12 month)
Yes	9	3	6	0.2781
No	51	27	24
Post-treatment metastasis (12 month)
Yes	0	0	0
No	0	0	0
