# Supplementary material for: LncRNA SNHG4 promotes prostate cancer cell survival and resistance to enzalutamide through a let-7a/RREB1 positive feedback loop and a ceRNA network
Source: J Exp Clin Cancer Res. 2023 Aug 18;42:209. doi: 10.1186/s13046-023-02774-2 (PMC10436424; doi:10.1186/s13046-023-02774-2)
Supplement: Supplementary file 3 — Additional file 3: Table S2. Clinical information of prostate cancer patients included in this study. [file 13046_2023_2774_MOESM3_ESM.xlsx]

## Sheet: A
Table S2. Clinical information of Prostate cancer patients included in this study
Patient_ID	Age	Gleason score	PSA (ng/μl)	T stage	N stage	M stage	PI-RADS score	Biochemical recurrence	Post-treatment Metastasis	SNHG4 expression	RRM2 expression
P01	68	3+3=6	14	I-IIa	N1	M0	3	No	No	High	Low
P02	73	4+5=9	26	> III	N0	M0	5	Yes	No	Low	High
P03	65	3+5=8	33	I-IIa	N0	M0	4	No	No	Low	Low
P04	77	4+4=8	16	IIb/IIc	N0	M0	3	No	No	Low	High
P05	59	5+4=9	18	> III	N1	M0	5	No	No	High	Low
P06	66	3+4=7	23	IIb/IIc	N0	M0	3	No	No	Low	High
P07	75	4+3=7	36	IIb/IIc	N0	M0	4	No	No	High	High
P08	71	5+5=10	24	I-IIa	N0	M0	5	No	No	Low	Low
P09	70	4+5=9	>100	IIb/IIc	N1	M1	5	No	No	High	High
P10	78	3+4=7	37	IIb/IIc	N0	M0	3	No	No	High	Low
P11	67	3+3=6	14	> III	N0	M0	4	No	No	Low	High
P12	64	5+4=9	27	I-IIa	N0	M0	4	Yes	No	Low	High
P13	73	3+5=8	33	> III	N0	M0	5	No	No	High	Low
P14	68	4+4=8	16	IIb/IIc	N0	M0	3	No	No	High	High
P15	61	4+5=9	25	I-IIa	N0	M0	3	No	No	Low	Low
P16	58	3+5=8	37	I-IIa	N0	M0	4	No	No	High	High
P17	67	4+3=7	23	IIb/IIc	N0	M0	4	No	No	Low	Low
P18	69	3+4=7	51	> III	N1	M0	3	No	No	High	High
P19	75	4+5=9	34	IIb/IIc	N0	M0	4	No	No	Low	Low
P20	74	5+5=10	>100	I-IIa	N0	M0	3	No	No	High	High

## Sheet: B
Table S2. Clinical information of Prostate cancer patients included in this study
Patient_ID	Age	Gleason score	PSA (ng/μl)	T stage	N stage	M stage	PI-RADS score	Biochemical recurrence	Post-treatment Metastasis	SNHG4 expression	RRM2 expression
P21	64	3+4=7	14	IIb/IIc	N0	M0	5	No	No	Low	Low
P22	57	4+4=8	11	I-IIa	N0	M0	4	No	No	High	Low
P23	71	3+4=7	15	IIb/IIc	N0	M0	3	No	No	Low	Low
P24	75	5+5=10	22	I-IIa	N0	M0	4	Yes	No	High	Low
P25	78	4+4=8	26	> III	N1	M0	4	No	No	High	High
P26	67	3+4=7	25	I-IIa	N0	M0	5	No	No	Low	High
P27	74	3+3=6	28	I-IIa	N0	M0	4	No	No	High	Low
P28	65	4+5=9	31	> III	N1	M0	4	No	No	High	High
P29	64	4+4=8	42	I-IIa	N0	M0	5	No	No	Low	Low
P30	72	5+4=9	32	IIb/IIc	N0	M0	5	No	No	High	High
P31	60	3+4=7	16	I-IIa	N1	M0	5	Yes	No	Low	Low
P32	78	4+3=7	23	IIb/IIc	N0	M0	4	No	No	Low	High
P33	66	5+5=10	25	I-IIa	N0	M0	4	No	No	High	High
P34	65	4+5=9	17	I-IIa	N0	M0	5	Yes	No	Low	Low
P35	73	3+4=7	54	IIb/IIc	N0	M0	4	No	No	Low	High
P36	67	3+4=7	>100	> III	N0	M1	5	No	No	High	Low
P37	61	4+4=8	48	IIb/IIc	N1	M0	4	No	No	Low	High
P38	73	5+4=9	32	> III	N0	M0	5	No	No	High	Low
P39	77	4+5=9	11	IIb/IIc	N0	M0	5	No	No	Low	High
P40	72	4+4=8	8	I-IIa	N1	M0	3	No	No	High	Low

## Sheet: C
Table S2. Clinical information of Prostate cancer patients included in this study
Patient_ID	Age	Gleason score	PSA (ng/μl)	T stage	N stage	M stage	PI-RADS score	Biochemical recurrence	Post-treatment Metastasis	SNHG4 expression	RRM2 expression
P41	64	4+5=9	21	I-IIa	N1	M0	5	No	No	High	High
P42	58	4+4=8	14	IIb/IIc	N0	M0	4	No	No	Low	Low
P43	74	3+3=6	35	I-IIa	N0	M0	4	No	No	Low	Low
P44	71	3+4=7	17	I-IIa	N0	M0	5	No	No	High	Low
P45	62	4+5=9	22	IIb/IIc	N0	M0	3	No	No	Low	High
P46	60	5+5=10	>100	I-IIa	N1	M0	4	Yes	No	High	Low
P47	65	4+3=7	35	IIb/IIc	N0	M0	3	No	No	Low	High
P48	73	3+3=6	41	I-IIa	N0	M0	5	No	No	Low	Low
P49	77	4+5=9	52	IIb/IIc	N0	M0	3	No	No	High	High
P50	74	5+5=10	15	I-IIa	N0	M0	4	Yes	No	Low	Low
P51	59	4+4=8	9	> III	N0	M0	5	No	No	High	High
P52	62	4+5=9	17	> III	N0	M0	4	No	No	High	High
P53	68	3+4=7	34	I-IIa	N0	M0	5	No	No	Low	Low
P54	69	4+4=8	22	I-IIa	N1	M0	4	No	No	High	High
P55	75	4+5=9	17	I-IIa	N0	M0	5	Yes	No	Low	High
P56	76	3+4=7	64	IIb/IIc	N0	M0	3	No	No	High	High
P57	68	3+3=6	37	IIb/IIc	N0	M0	5	No	No	Low	Low
P58	75	4+3=7	25	IIb/IIc	N1	M0	3	No	No	Low	High
P59	71	4+5=9	11	I-IIa	N0	M0	5	No	No	High	Low
P60	77	5+4=9	10	> III	N0	M0	5	Yes	No	High	Low
